# Supplementary material for: Genetic background influences mineral accumulation in rice straw and grains under different soil pH conditions
Source: Sci Rep. 2024 Jul 2;14:15139. doi: 10.1038/s41598-024-66036-7 (PMC11220084; doi:10.1038/s41598-024-66036-7)
Supplement: Supplementary file 2 — Supplementary Tables. [file 41598_2024_66036_MOESM2_ESM.xlsx]

## Sheet: Sup Table 1
Suppl. Table S1. Results of soil analysis.
items	unit	acidic	neutral	alkaline
pH(H2O)		4.9	6.9	8.7
EC (1	mS/cm	0.14	0.05	0.14
CaO	mg/100g	132	239	807
MgO	mg/100g	12.2	24.7	69.1
K2O	mg/100g	14.1	11	21.8
Ca/Mg		7.81	6.94	8.38
Mg/K		2.02	5.24	7.41
Ca/K		15.8	36.4	62.1
CEC (2	meq/100g	9.72	10.6	10.6
BS (3	%	57.9	93.8	307
Av_P2O5	mg/100g	8.1	15	17.8
NH4-N	mg/100g	0.47	0.29	0.25
NO3-N	mg/100g	0.58	0.74	0.78
AC_P2O5	mg/100g	411	422	330
Humify	%	3.01	2.34	2
Av_SiO2	mg/100g	10.2	11	14.5
Fe2O3	%	1.31	1.23	1.12
1) Electric Conductivity, 2) Cation Exchange Capacity, 3) Base Saturation

## Sheet: Sup Table 2
Suppl. Table S2. Two-way ANOVAs of concentrations of 12 elements by soil pH level and either flowering time or genetic background as factors.
Sample	Element	Factor	Df	Sum Sq	Mean Sq	F value	Pr(>F)		Ratio of contribution
Straw	Cd	soil	2	244981	122490	10.536	0.00022	***	0.591861
		flowering	2	232952	116476	10.019	0.000308	***
		soil:flowering	4	407461	101865	8.762	3.8e-05	***
		Residuals	39	453411	11626
		Factor	Df	Sum Sq	Mean Sq	F value	Pr(>F)		Ratio of contribution
		soil	2	244981	122490	5.432	0.00829	**	0.208418
		background	2	111800	55900	2.479	0.09693
		soil:background	4	102634	25659	1.138	0.35297
		Residuals	39	879389	22548
Sample	Element	Factor	Df	Sum Sq	Mean Sq	F value	Pr(>F)		Ratio of contribution
Straw	Mo	soil	2	233.01	116.5	51.038	1.29e-11	***	0.688161
		flowering	2	11.02	5.51	2.414	0.103
		soil:flowering	4	10.91	2.73	1.194	0.329
		Residuals	39	89.02	2.28
		Factor	Df	Sum Sq	Mean Sq	F value	Pr(>F)		Ratio of contribution
		soil	2	233.01	116.5	48.57	2.59e-11	***	0.6722
		background	2	14.89	7.44	3.103	0.0561
		soil:background	4	2.51	0.63	0.262	0.9006
		Residuals	39	93.55	2.4
Sample	Element	Factor	Df	Sum Sq	Mean Sq	F value	Pr(>F)		Ratio of contribution
Straw	As	soil	2	26.952	13.476	47.353	3.68e-11	***	0.707723
		flowering	2	6.092	3.046	10.703	0.000197	***
		soil:flowering	4	1.632	0.408	1.434	0.24098
		Residuals	39	11.099	0.285
		Factor	Df	Sum Sq	Mean Sq	F value	Pr(>F)		Ratio of contribution
		soil	2	26.952	13.476	35.923	1.42e-09	***	0.614855
		background	2	2.871	1.435	3.827	0.0304	*
		soil:background	4	1.322	0.331	0.881	0.4841
		Residuals	39	14.63	0.375
Sample	Element	Factor	Df	Sum Sq	Mean Sq	F value	Pr(>F)		Ratio of contribution
Straw	Zn	soil	2	3779	1889.7	26.721	4.91e-08	***	0.646501
		flowering	2	1388	694.2	9.816	0.000353	***
		soil:flowering	4	1477	369.3	5.222	0.001819	**
		Residuals	39	2758	70.7
		Factor	Df	Sum Sq	Mean Sq	F value	Pr(>F)		Ratio of contribution
		soil	2	3779	1889.7	20.481	8.31e-07	***	0.538828
		background	2	1347	673.3	7.298	0.00203	**
		soil:background	4	679	169.7	1.839	0.14091
		Residuals	39	3598	92.3
Sample	Element	Factor	Df	Sum Sq	Mean Sq	F value	Pr(>F)		Ratio of contribution
Straw	Cu	soil	2	102.2	51.1	10.23	0.000268	***	0.285175
		flowering	2	30.21	15.11	3.024	0.060104
		soil:flowering	4	1.15	0.29	0.057	0.993617
		Residuals	39	194.8	4.99
		Factor	Df	Sum Sq	Mean Sq	F value	Pr(>F)		Ratio of contribution
		soil	2	102.2	51.1	14.101	2.47e-05	***	0.481392
		background	2	81.7	40.85	11.272	0.000137	***
		soil:background	4	3.13	0.78	0.216	0.927826
		Residuals	39	141.33	3.62
Sample	Element	Factor	Df	Sum Sq	Mean Sq	F value	Pr(>F)		Ratio of contribution
Straw	Ni	soil	2	66.7	33.35	1.255	0.296318		0.242412
		flowering	2	528.4	264.19	9.942	0.000324	***
		soil:flowering	4	17.1	4.28	0.161	0.956824
		Residuals	39	1036.4	26.57
		Factor	Df	Sum Sq	Mean Sq	F value	Pr(>F)		Ratio of contribution
		soil	2	66.7	33.4	2.102	0.136		0.547407
		background	2	899	449.5	28.323	2.53e-08	***
		soil:background	4	63.9	16	1.007	0.416
		Residuals	39	618.9	15.9
Sample	Element	Factor	Df	Sum Sq	Mean Sq	F value	Pr(>F)		Ratio of contribution
Straw	Fe	soil	2	22052	11026	1.891	0.1646		0.117728
		flowering	2	51795	25897	4.441	0.0183	*
		soil:flowering	4	9384	2346	0.402	0.8058
		Residuals	39	227444	5832
		Factor	Df	Sum Sq	Mean Sq	F value	Pr(>F)		Ratio of contribution
		soil	2	22052	11026	2.899	0.067		0.424624
		background	2	122483	61241	16.102	7.98e-06	***
		soil:background	4	17809	4452	1.171	0.339
		Residuals	39	148331	3803
Sample	Element	Factor	Df	Sum Sq	Mean Sq	F value	Pr(>F)		Ratio of contribution
Straw	Mn	soil	2	967838	483919	128.28	2e-16	***	0.877588
		flowering	2	78402	39201	10.39	0.000241	***
		soil:flowering	4	255001	63750	16.9	4.08e-08	***
		Residuals	39	147121	3772
		Factor	Df	Sum Sq	Mean Sq	F value	Pr(>F)		Ratio of contribution
		soil	2	967838	483919	45.065	7.26e-11	***	0.651538
		background	2	4903	2452	0.228	0.797
		soil:background	4	56825	14206	1.323	0.279
		Residuals	39	418795	10738
Sample	Element	Factor	Df	Sum Sq	Mean Sq	F value	Pr(>F)		Ratio of contribution
Straw	Ca	soil	2	2641243	1320622	30.596	1.02e-08	***	0.642213
		flowering	2	1256627	628313	14.557	1.9e-05	***
		soil:flowering	4	88804	22201	0.514	0.726
		Residuals	39	1683358	43163
		Factor	Df	Sum Sq	Mean Sq	F value	Pr(>F)		Ratio of contribution
		soil	2	2641243	1320622	27.505	3.54e-08	***	0.60201
		background	2	1112399	556199	11.584	0.000112	***
		soil:background	4	43877	10969	0.228	0.92078
		Residuals	39	1872513	48013
Sample	Element	Factor	Df	Sum Sq	Mean Sq	F value	Pr(>F)		Ratio of contribution
Straw	K	soil	2	81072610	40536305	15.112	1.38e-05	***	0.403116
		flowering	2	18234329	9117164	3.399	0.0436	*
		soil:flowering	4	7298580	1824645	0.68	0.6098
		Residuals	39	104614480	2682423
		Factor	Df	Sum Sq	Mean Sq	F value	Pr(>F)		Ratio of contribution
		soil	2	81072610	40536305	14.273	2.23e-05	***	0.368034
		background	2	12325815	6162908	2.17	0.128
		soil:background	4	7058421	1764605	0.621	0.65
		Residuals	39	110763154	2840081
Sample	Element	Factor	Df	Sum Sq	Mean Sq	F value	Pr(>F)		Ratio of contribution
Straw	P	soil	2	2449074	1224537	20.046	1.03e-06	***	0.511467
		flowering	2	373578	186789	3.058	0.0584
		soil:flowering	4	671907	167977	2.75	0.0416	*
		Residuals	39	2382389	61087
		Factor	Df	Sum Sq	Mean Sq	F value	Pr(>F)		Ratio of contribution
		soil	2	2449074	1224537	20.492	8.26e-07	***	0.522107
		background	2	432473	216237	3.619	0.0362	*
		soil:background	4	664898	166224	2.782	0.0399	*
		Residuals	39	2330503	59756
Sample	Element	Factor	Df	Sum Sq	Mean Sq	F value	Pr(>F)		Ratio of contribution
Straw	Mg	soil	2	3934457	1967228	29.37	1.66e-08	***	0.695994
		flowering	2	3260501	1630250	24.339	1.38e-07	***
		soil:flowering	4	548170	137042	2.046	0.107
		Residuals	39	2612245	66981
		Factor	Df	Sum Sq	Mean Sq	F value	Pr(>F)		Ratio of contribution
		soil	2	3934457	1967228	16.648	5.93e-06	***	0.463695
		background	2	1543800	771900	6.533	0.00357	**
		soil:background	4	268777	67194	0.569	0.68688
		Residuals	39	4608339	118163
Sample	Element	Factor	Df	Sum Sq	Mean Sq	F value	Pr(>F)		Ratio of contribution
Grain	Cd	soil	2	0.7269	0.3635	39.032	9.39e-12	***	0.700385
		flowering	2	0.6004	0.3002	32.238	2.28e-10	***
		soil:flowering	4	0.2925	0.0731	7.853	3.36e-05	***
		Residuals	63	0.5867	0.0093
		Factor	Df	Sum Sq	Mean Sq	F value	Pr(>F)		Ratio of contribution
		soil	2	0.7269	0.3635	29.07	1.14e-09	***	0.597643
		background	2	0.4902	0.2451	19.6	2.4e-07	***
		soil:background	4	0.2016	0.0504	4.03	0.00567	**
		Residuals	63	0.7878	0.0125
Sample	Element	Factor	Df	Sum Sq	Mean Sq	F value	Pr(>F)		Ratio of contribution
Grain	Mo	soil	2	14.795	7.398	80.135	2e-16	***	0.773679
		flowering	2	6.491	3.246	35.158	5.56e-11	***
		soil:flowering	4	1.848	0.462	5.003	0.00145	**
		Residuals	63	5.816	0.092
		Factor	Df	Sum Sq	Mean Sq	F value	Pr(>F)		Ratio of contribution
		soil	2	14.795	7.398	45.979	4.87e-13	***	0.605389
		background	2	3.131	1.565	9.73	0.000208	***
		soil:background	4	0.888	0.222	1.379	0.251242
		Residuals	63	10.136	0.161
Sample	Element	Factor	Df	Sum Sq	Mean Sq	F value	Pr(>F)		Ratio of contribution
Grain	As	soil	2	0.06333	0.03167	6.959	0.00186	**	0.530933
		flowering	2	0.30375	0.15187	33.377	1.31e-10	***
		soil:flowering	4	0.035	0.00875	1.923	0.11756
		Residuals	63	0.28667	0.00455
		Factor	Df	Sum Sq	Mean Sq	F value	Pr(>F)		Ratio of contribution
		soil	2	0.0633	0.03167	4.012	0.0229	*	0.186409
		background	2	0.1208	0.06039	7.652	0.00106	**
		soil:background	4	0.0074	0.00185	0.235	0.91783
		Residuals	63	0.4972	0.00789
Sample	Element	Factor	Df	Sum Sq	Mean Sq	F value	Pr(>F)		Ratio of contribution
Grain	Zn	soil	2	8.4	4.2	0.622	0.54028		0.676673
		flowering	2	936.4	468.2	69.465	2e-16	***
		soil:flowering	4	109.6	27.4	4.065	0.00539	**
		Residuals	63	424.6	6.7
		Factor	Df	Sum Sq	Mean Sq	F value	Pr(>F)		Ratio of contribution
		soil	2	8.4	4.2	0.623	0.539		0.677371
		background	2	1021.8	510.9	75.981	2e-16	***
		soil:background	4	25.3	6.3	0.94	0.447
		Residuals	63	423.6	6.7
Sample	Element	Factor	Df	Sum Sq	Mean Sq	F value	Pr(>F)		Ratio of contribution
Grain	Cu	soil	2	3.817	1.908	7.383	0.00132	**	0.413427
		flowering	2	9.854	4.927	19.061	3.36e-07	***
		soil:flowering	4	1.325	0.331	1.281	0.28685
		Residuals	63	16.284	0.258
		Factor	Df	Sum Sq	Mean Sq	F value	Pr(>F)		Ratio of contribution
		soil	2	3.817	1.9085	5.207	0.00808	**	0.168004
		background	2	3.236	1.6182	4.415	0.01606	*
		soil:background	4	1.134	0.2834	0.773	0.54667
		Residuals	63	23.092	0.3665
Sample	Element	Factor	Df	Sum Sq	Mean Sq	F value	Pr(>F)		Ratio of contribution
Grain	Ni	soil	2	1.9158	0.9579	32.828	1.71e-10	***	0.629687
		flowering	2	1.3117	0.6558	22.476	4.29e-08	***
		soil:flowering	4	0.5292	0.1323	4.534	0.00278	**
		Residuals	63	1.8383	0.0292
		Factor	Df	Sum Sq	Mean Sq	F value	Pr(>F)		Ratio of contribution
		soil	2	1.916	0.9579	30.124	6.6e-10	***	0.596533
		background	2	1.187	0.5934	18.662	4.32e-07	***
		soil:background	4	0.489	0.1222	3.844	0.00739	**
		Residuals	63	2.003	0.0318
Sample	Element	Factor	Df	Sum Sq	Mean Sq	F value	Pr(>F)		Ratio of contribution
Grain	Fe	soil	2	9.34	4.67	4.24	0.0187	*	0.609716
		flowering	2	109.8	54.9	49.861	1.04e-13	***
		soil:flowering	4	11.78	2.94	2.674	0.0399	*
		Residuals	63	69.37	1.1
		Factor	Df	Sum Sq	Mean Sq	F value	Pr(>F)		Ratio of contribution
		soil	2	9.34	4.668	2.363	0.102		0.299576
		background	2	53.96	26.981	13.655	1.18e-05	***
		soil:background	4	12.51	3.126	1.582	0.19
		Residuals	63	124.48	1.976
Sample	Element	Factor	Df	Sum Sq	Mean Sq	F value	Pr(>F)		Ratio of contribution
Grain	Mn	soil	2	2453	1226.6	42.18	2.38e-12	***	0.705869
		flowering	2	1183	591.3	20.33	1.54e-07	***
		soil:flowering	4	1552	387.9	13.34	6.26e-08	***
		Residuals	63	1832	29.1
		Factor	Df	Sum Sq	Mean Sq	F value	Pr(>F)		Ratio of contribution
		soil	2	2453	1226.6	19.321	2.86e-07	***	0.357743
		background	2	105	52.7	0.83	0.441
		soil:background	4	461	115.3	1.816	0.137
		Residuals	63	4000	63.5
Sample	Element	Factor	Df	Sum Sq	Mean Sq	F value	Pr(>F)		Ratio of contribution
Grain	Ca	soil	2	1090	544.9	4.564	0.01409	*	0.179202
		flowering	2	1262	631.2	5.287	0.00754	**
		soil:flowering	4	454	113.6	0.951	0.44053
		Residuals	63	7522	119.4
		Factor	Df	Sum Sq	Mean Sq	F value	Pr(>F)		Ratio of contribution
		soil	2	1090	544.9	4.877	0.01074	*	0.231836
		background	2	1365	682.4	6.107	0.00376	**
		soil:background	4	833	208.4	1.865	0.12773
		Residuals	63	7040	111.7
Sample	Element	Factor	Df	Sum Sq	Mean Sq	F value	Pr(>F)		Ratio of contribution
Grain	K	soil	2	61028	30514	0.552	0.579		0
		flowering	2	1219	610	0.011	0.989
		soil:flowering	4	244533	61133	1.106	0.362
		Residuals	63	3483796	55298
		Factor	Df	Sum Sq	Mean Sq	F value	Pr(>F)		Ratio of contribution
		soil	2	61028	30514	0.588	0.5583		0.028464
		background	2	397422	198711	3.831	0.0269	*
		soil:background	4	64397	16099	0.31	0.87
		Residuals	63	3267730	51869
Sample	Element	Factor	Df	Sum Sq	Mean Sq	F value	Pr(>F)		Ratio of contribution
Grain	P	soil	2	483558	241779	1.849	0.165776		0.183433
		flowering	2	2267198	1133599	8.671	0.000472	***
		soil:flowering	4	380295	95074	0.727	0.576681
		Residuals	63	8236356	130736
		Factor	Df	Sum Sq	Mean Sq	F value	Pr(>F)		Ratio of contribution
		soil	2	483558	241779	1.768	0.179075		0.145743
		background	2	2167987	1083994	7.926	0.000851	***
		soil:background	4	99331	24833	0.182	0.947139
		Residuals	63	8616531	136770
Sample	Element	Factor	Df	Sum Sq	Mean Sq	F value	Pr(>F)		Ratio of contribution
Grain	Mg	soil	2	327014	163507	20.188	1.68e-07	***	0.462829
		flowering	2	200129	100065	12.355	2.97e-05	***
		soil:flowering	4	33102	8276	1.022	0.403
		Residuals	63	510243	8099
		Factor	Df	Sum Sq	Mean Sq	F value	Pr(>F)		Ratio of contribution
		soil	2	327014	163507	28.57	1.48e-09	***	0.620416
		background	2	337653	168827	29.499	9.1e-10	***
		soil:background	4	45264	11316	1.977	0.109
		Residuals	63	360556	5723
